# Supplementary material for: Activating Transcription Factor 3 Protects against Restraint Stress-Induced Gastrointestinal Injury in Mice
Source: Cells. 2021 Dec 14;10(12):3530. doi: 10.3390/cells10123530 (PMC8700235; doi:10.3390/cells10123530)
Supplement: Supplementary file 1 [file cells-10-03530-s001.zip]

Archive with 1 entries (1 files):
- cells-1474773-supplementary.pdf
